# Supplementary material for: Erxian herbal pair enhances bone formation in infected bone nonunion models and attenuates lipopolysaccharide-induced osteoblastinhibition by regulating miRNA-34a-5p
Source: Bioengineered. 2023 Jan 24;13(6):14339–56. doi: 10.1080/21655979.2022.2085388 (PMC9995130; doi:10.1080/21655979.2022.2085388)
Supplement: Supplemental Material [file KBIE_A_2085388_SM9510.zip]

Archive with 6 entries (5 files):
- supplementary/
- supplementary/Original Microscopy Images.zip
- supplementary/Original westernblot images.zip
- supplementary/supplementary table 1.docx
- supplementary/supplementary table 2.docx
- supplementary/supplementary table 3.docx
